# Supplementary material for: Context-Dependent Gestural Laterality: A Multifactorial Analysis in Captive Red-Capped Mangabeys
Source: Animals (Basel). 2022 Jan 13;12(2):186. doi: 10.3390/ani12020186 (PMC8772743; doi:10.3390/ani12020186)
Supplement: Supplementary file 1 [file animals-12-00186-s001.zip]

Archive with 1 entries (1 files):
- animals-1516708-supplementary.xlsx
