# Supplementary material for: Context-Dependent Gestural Laterality: A Multifactorial Analysis in Captive Red-Capped Mangabeys
Source: Animals (Basel). 2022 Jan 13;12(2):186. doi: 10.3390/ani12020186 (PMC8772743; doi:10.3390/ani12020186)
Supplement: Supplementary file 1 [file animals-12-00186-s001.zip › animals-1516708-supplementary.xlsx]

## Sheet: Supplementary Table S1
Context-dependent gestural laterality: a multifactorial analysis in captive red-capped mangabeys
Juliette Aychet, Noémie Monchy, Catherine Blois-Heulin, Alban Lemasson
Supplementary Table S1. Analyzed data on red-capped mangabeys' gestural laterality
Brachio manual gestures					Social context		Relative positions of interactants		Gesture production		Signaller and receiver relationship				Signaller's characteristics
Occurrence	Signaller	Receiver	Gesture	Hand use	Context	Valence	Receiver position	Signaller position	Sensory modality	Posture	Dominance of signaller	Kinship	Age difference	Sex difference	Age category	Sex
1	LITCHI	POUET	Grab body part	LEFT	Social play	Positive or neutral	Front	Front	Tactile	Free hands	Dominant	Kin	same	same	Juvenile	Male
2	LITCHI	POUET	Grab body part	LEFT	Social play	Positive or neutral	Front	Front	Tactile	Free hands	Dominant	Kin	same	same	Juvenile	Male
3	ISBA	LENNI	Throw arm	RIGHT	Aggression	Negative	Right	Left	Visual	Hands for support	Dominant	Kin	same	same	Middle-aged	Male
4	ISBA	LENNI	Throw arm	LEFT	Aggression	Negative	Front	Right	Tactile	Hands for support	Dominant	Kin	same	same	Middle-aged	Male
5	ISBA	LENNI	Throw arm	LEFT	Aggression	Negative	Front	Right	Tactile	Hands for support	Dominant	Kin	same	same	Middle-aged	Male
6	PIRATE	ELKY	Slap object	LEFT	Aggression	Negative	Front	Right	Audible	Free hands	Dominant	Kin	different	same	Old adult	Male
7	GOFRETTE	CHIPIE	Grab body part	LEFT	Grooming	Positive or neutral	Front	Front	Tactile	Hands for support	Unclear	Kin	same	same	Old adult	Female
8	LITCHI	POUET	Grab body part	LEFT	Social play	Positive or neutral	Front	Right	Tactile	Free hands	Dominant	Kin	same	same	Juvenile	Male
9	LITCHI	POUET	Throw arm	RIGHT	Social play	Positive or neutral	Left	Left	Visual	Free hands	Dominant	Kin	same	same	Juvenile	Male
10	LITCHI	POUET	Grab body part	LEFT	Socio-sexual	Positive or neutral	Left	Front	Tactile	Hands for support	Dominant	Kin	same	same	Juvenile	Male
11	LITCHI	POUET	Slap receiver	RIGHT	Aggression	Negative	Front	Front	Tactile	Hands for support	Dominant	Kin	same	same	Juvenile	Male
12	LITCHI	POUET	Grab body part	LEFT	Social play	Positive or neutral	Front	Front	Tactile	Free hands	Dominant	Kin	same	same	Juvenile	Male
13	LITCHI	POUET	Throw arm	RIGHT	Social play	Positive or neutral	Right	Front	Visual	Free hands	Dominant	Kin	same	same	Juvenile	Male
14	LITCHI	POUET	Grab body part	LEFT	Social play	Positive or neutral	Front	Front	Tactile	Free hands	Dominant	Kin	same	same	Juvenile	Male
15	LITCHI	POUET	Throw arm	RIGHT	Social play	Positive or neutral	Front	Right	Visual	Hands for support	Dominant	Kin	same	same	Juvenile	Male
16	LITCHI	POUET	Grab body part	LEFT	Social play	Positive or neutral	Front	Front	Tactile	Free hands	Dominant	Kin	same	same	Juvenile	Male
17	LITCHI	POUET	Throw arm	LEFT	Social play	Positive or neutral	Front	Front	Visual	Free hands	Dominant	Kin	same	same	Juvenile	Male
18	MANY	JULIE	Throw arm	LEFT	Affiliation	Positive or neutral	Front	Left	Visual	Free hands	Dominant	Kin	same	same	Middle-aged	Female
19	MANY	JULIE	Grab body part	LEFT	Aggression	Negative	Left	Right	Tactile	Hands for support	Dominant	Kin	same	same	Middle-aged	Female
20	MANY	JULIE	Embrace	LEFT	Affiliation	Positive or neutral	Left	Left	Tactile	Hands for support	Dominant	Kin	same	same	Middle-aged	Female
21	MANY	TRISKELLE	Slap object	LEFT	Aggression	Negative	Left	Left	Audible	Hands for support	Dominant	Non-kin	different	same	Middle-aged	Female
22	MANY	ZUNIE	Grab body part	LEFT	Aggression	Negative	Left	Right	Tactile	Hands for support	Unclear	Non-kin	different	same	Middle-aged	Female
23	MANY	ZUNIE	Throw arm	LEFT	Aggression	Negative	Left	Right	Tactile	Hands for support	Unclear	Non-kin	different	same	Middle-aged	Female
24	KARGI	CHIPIE	Throw arm	LEFT	Aggression	Negative	Left	Left	Tactile	Free hands	Dominant	Non-kin	different	different	Middle-aged	Male
25	KARGI	LITCHI	Slap object	RIGHT	Aggression	Negative	Front	Front	Audible	Free hands	Dominant	Non-kin	different	same	Middle-aged	Male
26	KARGI	LITCHI	Slap object	RIGHT	Aggression	Negative	Front	Front	Audible	Free hands	Dominant	Non-kin	different	same	Middle-aged	Male
27	JULIE	MANY	Throw arm	RIGHT	Aggression	Negative	Front	Right	Tactile	Hands for support	Subordinate	Kin	same	same	Middle-aged	Female
28	PIRATE	CARILLON	Throw arm	RIGHT	Aggression	Negative	Front	Left	Tactile	Hands for support	Dominant	Kin	different	same	Old adult	Male
29	PIRATE	ELKY	Throw arm	RIGHT	Aggression	Negative	Front	na	Visual	Free hands	Dominant	Kin	different	same	Old adult	Male
30	KAMEL	TIPS	Throw arm	LEFT	Aggression	Negative	Left	Front	Visual	Hands for support	Unclear	Non-kin	same	same	Middle-aged	Male
31	KAMEL	TIPS	Throw arm	RIGHT	Aggression	Negative	Front	Right	Visual	Hands for support	Unclear	Non-kin	same	same	Middle-aged	Male
32	COET	TIPS	Embrace	RIGHT	Social play	Positive or neutral	Front	Right	Tactile	Hands for support	Dominant	Kin	same	same	Middle-aged	Male
33	COET	TIPS	Grab body part	LEFT	Social play	Positive or neutral	Front	Right	Tactile	Free hands	Dominant	Kin	same	same	Middle-aged	Male
34	COET	TIPS	Grab body part	LEFT	Affiliation	Positive or neutral	Left	Left	Tactile	Free hands	Dominant	Kin	same	same	Middle-aged	Male
35	MANY	JOLY	Throw arm	RIGHT	Aggression	Negative	Right	Front	Visual	Free hands	Dominant	Non-kin	different	same	Middle-aged	Female
36	COET	TIPS	Throw arm	RIGHT	Social play	Positive or neutral	Left	Left	Visual	Hands for support	Dominant	Kin	same	same	Middle-aged	Male
37	COET	TIPS	Embrace	RIGHT	Social play	Positive or neutral	Right	Right	Tactile	Hands for support	Dominant	Kin	same	same	Middle-aged	Male
38	POUET	JOLY	Throw arm	LEFT	Aggression	Negative	Left	Front	Visual	Hands for support	Dominant	Non-kin	different	different	Juvenile	Male
39	BELL	TRISKELLE	Embrace	RIGHT	Affiliation	Positive or neutral	Right	Left	Tactile	Free hands	Unclear	Kin	different	same	Old adult	Female
40	BELL	TRISKELLE	Embrace	RIGHT	Grooming	Positive or neutral	Right	Left	Tactile	Free hands	Unclear	Kin	different	same	Old adult	Female
41	LITCHI	POUET	Grab body part	LEFT	Social play	Positive or neutral	Left	Right	Tactile	Hands for support	Dominant	Kin	same	same	Juvenile	Male
42	LITCHI	POUET	Grab body part	LEFT	Social play	Positive or neutral	Left	Right	Tactile	Hands for support	Dominant	Kin	same	same	Juvenile	Male
43	LITCHI	POUET	Throw arm	LEFT	Social play	Positive or neutral	Left	Right	Visual	Hands for support	Dominant	Kin	same	same	Juvenile	Male
44	LITCHI	POUET	Slap receiver	LEFT	Social play	Positive or neutral	Left	Right	Tactile	Hands for support	Dominant	Kin	same	same	Juvenile	Male
45	LITCHI	MANY	Throw arm	LEFT	Aggression	Negative	Right	Left	Tactile	Hands for support	Subordinate	Non-kin	different	different	Juvenile	Male
46	LITCHI	MANY	Grab body part	RIGHT	Unclear	Positive or neutral	Right	Front	Tactile	Hands for support	Subordinate	Non-kin	different	different	Juvenile	Male
47	LITCHI	MANY	Grab body part	RIGHT	Unclear	Positive or neutral	Front	Front	Tactile	Free hands	Subordinate	Non-kin	different	different	Juvenile	Male
48	LITCHI	POUET	Throw arm	LEFT	Social play	Positive or neutral	Front	Front	Visual	Hands for support	Dominant	Kin	same	same	Juvenile	Male
49	LITCHI	POUET	Grab body part	LEFT	Social play	Positive or neutral	Right	Right	Tactile	Free hands	Dominant	Kin	same	same	Juvenile	Male
50	LITCHI	POUET	Grab body part	RIGHT	Social play	Positive or neutral	Left	Left	Tactile	Hands for support	Dominant	Kin	same	same	Juvenile	Male
51	LITCHI	POUET	Grab body part	LEFT	Social play	Positive or neutral	Left	Left	Tactile	Hands for support	Dominant	Kin	same	same	Juvenile	Male
52	LITCHI	POUET	Embrace	RIGHT	Social play	Positive or neutral	Right	Right	Tactile	Hands for support	Dominant	Kin	same	same	Juvenile	Male
53	LITCHI	POUET	Grab body part	LEFT	Social play	Positive or neutral	Right	Right	Tactile	Hands for support	Dominant	Kin	same	same	Juvenile	Male
54	LITCHI	POUET	Grab body part	RIGHT	Social play	Positive or neutral	Right	Right	Tactile	Free hands	Dominant	Kin	same	same	Juvenile	Male
55	LITCHI	POUET	Grab body part	RIGHT	Aggression	Negative	Left	Front	Tactile	Free hands	Dominant	Kin	same	same	Juvenile	Male
56	LITCHI	POUET	Grab body part	RIGHT	Aggression	Negative	Left	Front	Tactile	Free hands	Dominant	Kin	same	same	Juvenile	Male
57	LITCHI	POUET	Throw arm	LEFT	Social play	Positive or neutral	Left	Left	Visual	Hands for support	Dominant	Kin	same	same	Juvenile	Male
58	LITCHI	POUET	Throw arm	LEFT	Social play	Positive or neutral	Left	Left	Visual	Hands for support	Dominant	Kin	same	same	Juvenile	Male
59	LITCHI	POUET	Grab body part	LEFT	Social play	Positive or neutral	Front	Front	Tactile	Hands for support	Dominant	Kin	same	same	Juvenile	Male
60	LITCHI	POUET	Grab body part	LEFT	Social play	Positive or neutral	Left	Left	Tactile	Free hands	Dominant	Kin	same	same	Juvenile	Male
61	LITCHI	POUET	Grab body part	RIGHT	Social play	Positive or neutral	Front	Front	Tactile	Hands for support	Dominant	Kin	same	same	Juvenile	Male
62	LITCHI	TRISKELLE	Grabbing movement	LEFT	Social play	Positive or neutral	Front	Right	Visual	Hands for support	Dominant	Non-kin	same	different	Juvenile	Male
63	LITCHI	TRISKELLE	Grab body part	RIGHT	Social play	Positive or neutral	Front	Left	Tactile	Hands for support	Dominant	Non-kin	same	different	Juvenile	Male
64	LITCHI	TRISKELLE	Grab body part	RIGHT	Social play	Positive or neutral	Front	Front	Tactile	Free hands	Dominant	Non-kin	same	different	Juvenile	Male
65	LITCHI	TRISKELLE	Pull body part	RIGHT	Social play	Positive or neutral	Front	Front	Tactile	Free hands	Dominant	Non-kin	same	different	Juvenile	Male
66	LITCHI	POUET	Grab body part	RIGHT	Social play	Positive or neutral	Right	Right	Tactile	Free hands	Dominant	Kin	same	same	Juvenile	Male
67	LITCHI	POUET	Grab body part	RIGHT	Social play	Positive or neutral	Front	Front	Tactile	Free hands	Dominant	Kin	same	same	Juvenile	Male
68	LITCHI	POUET	Embrace	RIGHT	Social play	Positive or neutral	Front	Front	Tactile	Free hands	Dominant	Kin	same	same	Juvenile	Male
69	LITCHI	POUET	Grab body part	RIGHT	Social play	Positive or neutral	Front	Front	Tactile	Hands for support	Dominant	Kin	same	same	Juvenile	Male
70	LITCHI	POUET	Throw arm	RIGHT	Social play	Positive or neutral	Right	Front	Tactile	Hands for support	Dominant	Kin	same	same	Juvenile	Male
71	LITCHI	POUET	Grab body part	RIGHT	Social play	Positive or neutral	Front	Front	Tactile	Free hands	Dominant	Kin	same	same	Juvenile	Male
72	LITCHI	POUET	Grab body part	LEFT	Social play	Positive or neutral	Front	Front	Tactile	Hands for support	Dominant	Kin	same	same	Juvenile	Male
73	MANY	JULIE	Grab body part	RIGHT	Unclear	Positive or neutral	Right	Right	Tactile	Hands for support	Dominant	Kin	same	same	Middle-aged	Female
74	MANY	JULIE	Grab body part	RIGHT	Unclear	Positive or neutral	Right	Right	Tactile	Hands for support	Dominant	Kin	same	same	Middle-aged	Female
75	MANY	JULIE	Embrace	LEFT	Unclear	Positive or neutral	Front	Left	Tactile	Hands for support	Dominant	Kin	same	same	Middle-aged	Female
76	GOFRETTE	JOLY	Grab body part	RIGHT	Grooming	Positive or neutral	Front	Front	Tactile	Hands for support	Dominant	Kin	same	same	Old adult	Female
77	GOFRETTE	JOLY	Throw arm	RIGHT	Grooming	Positive or neutral	Front	Front	Tactile	Hands for support	Dominant	Kin	same	same	Old adult	Female
78	PIRATE	GEORGE	Grab body part	LEFT	Grooming	Positive or neutral	Front	Front	Tactile	Free hands	Dominant	Kin	different	same	Old adult	Male
79	BELL	TRISKELLE	Embrace	LEFT	Affiliation	Positive or neutral	Front	Right	Tactile	Hands for support	Unclear	Kin	different	same	Old adult	Female
80	BELL	ZUNIE	Grab body part	RIGHT	Grooming	Positive or neutral	Front	Front	Tactile	Hands for support	Dominant	Kin	same	same	Old adult	Female
81	BELL	ZUNIE	Grab body part	RIGHT	Grooming	Positive or neutral	Front	Front	Tactile	Hands for support	Dominant	Kin	same	same	Old adult	Female
82	BELL	ZUNIE	Throw arm	LEFT	Grooming	Positive or neutral	Front	Front	Tactile	Hands for support	Dominant	Kin	same	same	Old adult	Female
83	JOLY	POUET	Grab body part	RIGHT	Grooming	Positive or neutral	Front	Front	Tactile	Hands for support	Subordinate	Non-kin	different	different	Old adult	Female
84	JOLY	POUET	Slap receiver	RIGHT	Aggression	Negative	Right	Front	Tactile	Hands for support	Subordinate	Non-kin	different	different	Old adult	Female
85	JOLY	TRISKELLE	Grab body part	RIGHT	Aggression	Negative	Right	Front	Tactile	Hands for support	Subordinate	Non-kin	different	same	Old adult	Female
86	JOLY	TRISKELLE	Throw arm	RIGHT	Affiliation	Positive or neutral	Front	Front	Tactile	Hands for support	Subordinate	Non-kin	different	same	Old adult	Female
87	JOLY	POUET	Grab body part	RIGHT	Grooming	Positive or neutral	Front	Front	Tactile	Hands for support	Subordinate	Non-kin	different	different	Old adult	Female
88	MANY	CHIPSE	Throw arm	RIGHT	Grooming	Positive or neutral	Right	Front	Tactile	Hands for support	Dominant	Kin	same	same	Middle-aged	Female
89	ZUNIE	TRISKELLE	Throw arm	RIGHT	Aggression	Negative	Right	Left	Visual	Free hands	Dominant	Non-kin	different	same	Old adult	Female
90	ZUNIE	TRISKELLE	Grab body part	RIGHT	Aggression	Negative	Right	Left	Tactile	Free hands	Dominant	Non-kin	different	same	Old adult	Female
91	ZUNIE	TRISKELLE	Grab body part	LEFT	Aggression	Negative	Front	Front	Tactile	Hands for support	Dominant	Non-kin	different	same	Old adult	Female
92	ZUNIE	TRISKELLE	Grab body part	LEFT	Aggression	Negative	Left	Left	Tactile	Hands for support	Dominant	Non-kin	different	same	Old adult	Female
93	ZUNIE	TRISKELLE	Throw arm	RIGHT	Aggression	Negative	Front	Left	Visual	Hands for support	Dominant	Non-kin	different	same	Old adult	Female
94	ZUNIE	TRISKELLE	Throw arm	LEFT	Aggression	Negative	Front	Front	Visual	Free hands	Dominant	Non-kin	different	same	Old adult	Female
95	ZUNIE	TRISKELLE	Slap receiver	LEFT	Aggression	Negative	Front	Front	Tactile	Free hands	Dominant	Non-kin	different	same	Old adult	Female
96	ZUNIE	TRISKELLE	Slap receiver	RIGHT	Aggression	Negative	Front	Left	Tactile	Free hands	Dominant	Non-kin	different	same	Old adult	Female
97	ZUNIE	LITCHI	Throw arm	RIGHT	Aggression	Negative	Right	Front	Visual	Hands for support	Subordinate	Non-kin	different	different	Old adult	Female
98	ROBY	COET	Slap object	LEFT	Social play	Positive or neutral	Front	Front	Audible	Hands for support	Subordinate	Non-kin	same	same	Middle-aged	Male
99	ROBY	COET	Grabbing movement	RIGHT	Social play	Positive or neutral	Front	Front	Visual	Free hands	Subordinate	Non-kin	same	same	Middle-aged	Male
100	ROBY	COET	Grab body part	LEFT	Social play	Positive or neutral	Front	Front	Tactile	Hands for support	Subordinate	Non-kin	same	same	Middle-aged	Male
101	ROBY	COET	Throw arm	RIGHT	Social play	Positive or neutral	Front	Front	Visual	Free hands	Subordinate	Non-kin	same	same	Middle-aged	Male
102	ROBY	COET	Throw arm	RIGHT	Social play	Positive or neutral	Front	Front	Tactile	Free hands	Subordinate	Non-kin	same	same	Middle-aged	Male
103	ROBY	COET	Grabbing movement	RIGHT	Social play	Positive or neutral	Front	Front	Visual	Hands for support	Subordinate	Non-kin	same	same	Middle-aged	Male
104	ROBY	COET	Slap object	LEFT	Social play	Positive or neutral	Front	Front	Audible	Hands for support	Subordinate	Non-kin	same	same	Middle-aged	Male
105	ROBY	COET	Slap object	LEFT	Social play	Positive or neutral	Front	Front	Audible	Free hands	Subordinate	Non-kin	same	same	Middle-aged	Male
106	ROBY	COET	Throw arm	LEFT	Social play	Positive or neutral	Front	Front	Visual	Hands for support	Subordinate	Non-kin	same	same	Middle-aged	Male
107	ROBY	COET	Throw arm	RIGHT	Social play	Positive or neutral	Front	Front	Visual	Free hands	Subordinate	Non-kin	same	same	Middle-aged	Male
108	ROBY	COET	Grabbing movement	RIGHT	Social play	Positive or neutral	Front	Front	Visual	Free hands	Subordinate	Non-kin	same	same	Middle-aged	Male
109	ROBY	COET	Grab body part	LEFT	Social play	Positive or neutral	Front	Front	Tactile	Hands for support	Subordinate	Non-kin	same	same	Middle-aged	Male
110	LENNI	CARILLON	Slap self	RIGHT	Aggression	Negative	Front	Left	Visual	Free hands	Dominant	Non-kin	same	same	Middle-aged	Male
111	LENNI	CARILLON	Slap self	RIGHT	Aggression	Negative	Front	Right	Visual	Free hands	Dominant	Non-kin	same	same	Middle-aged	Male
112	LENNI	CARILLON	Slap object	RIGHT	Aggression	Negative	Front	Right	Audible	Free hands	Dominant	Non-kin	same	same	Middle-aged	Male
113	LENNI	PIRATE	Throw arm	RIGHT	Aggression	Negative	Left	Front	Visual	Hands for support	Unclear	Non-kin	different	same	Middle-aged	Male
114	ISBA	ELKY	Grab body part	RIGHT	Aggression	Negative	Front	Right	Tactile	Hands for support	Unclear	Non-kin	same	same	Middle-aged	Male
115	ISBA	GEORGE	Slap object	RIGHT	Aggression	Negative	Front	Right	Audible	Hands for support	Dominant	Non-kin	same	same	Middle-aged	Male
116	KARGI	CHIPSE	Grab body part	RIGHT	Socio-sexual	Positive or neutral	Right	Front	Tactile	Hands for support	Dominant	Non-kin	same	different	Middle-aged	Male
117	KARGI	CHIPSE	Pull body part	RIGHT	Socio-sexual	Positive or neutral	Right	Left	Tactile	Hands for support	Dominant	Non-kin	same	different	Middle-aged	Male
118	KARGI	JULIE	Grab body part	LEFT	Socio-sexual	Positive or neutral	Front	Front	Tactile	Hands for support	Dominant	Non-kin	same	different	Middle-aged	Male
119	KARGI	JULIE	Grab body part	LEFT	Socio-sexual	Positive or neutral	Front	Front	Tactile	Hands for support	Dominant	Non-kin	same	different	Middle-aged	Male
120	KARGI	JULIE	Grab body part	LEFT	Socio-sexual	Positive or neutral	Front	Front	Tactile	Hands for support	Dominant	Non-kin	same	different	Middle-aged	Male
121	CHIPIE	LITCHI	Grab body part	LEFT	Grooming	Positive or neutral	Right	Left	Tactile	Free hands	Dominant	Non-kin	different	different	Old adult	Female
122	CHIPSE	ZUNIE	Grab body part	RIGHT	Grooming	Positive or neutral	Front	Front	Tactile	Free hands	Unclear	Non-kin	different	same	Middle-aged	Female
123	TRISKELLE	ZUNIE	Throw arm	LEFT	Aggression	Negative	Left	Left	Visual	Hands for support	Subordinate	Non-kin	different	same	Juvenile	Female
124	TRISKELLE	POUET	Grab body part	LEFT	Social play	Positive or neutral	Front	Front	Tactile	Free hands	Subordinate	Non-kin	same	different	Juvenile	Female
125	TRISKELLE	POUET	Throw arm	RIGHT	Social play	Positive or neutral	Right	Right	Visual	Free hands	Subordinate	Non-kin	same	different	Juvenile	Female
126	TRISKELLE	POUET	Embrace	RIGHT	Affiliation	Positive or neutral	Right	Left	Tactile	Free hands	Subordinate	Non-kin	same	different	Juvenile	Female
127	POUET	GOFRETTE	Grab body part	LEFT	Aggression	Negative	Front	Front	Tactile	Free hands	Dominant	Kin	different	different	Juvenile	Male
128	POUET	GOFRETTE	Slap receiver	RIGHT	Aggression	Negative	Right	Front	Tactile	Free hands	Dominant	Kin	different	different	Juvenile	Male
129	POUET	GOFRETTE	Grabbing movement	RIGHT	Aggression	Negative	Right	Front	Visual	Free hands	Dominant	Kin	different	different	Juvenile	Male
130	POUET	GOFRETTE	Throw arm	RIGHT	Aggression	Negative	Right	Front	Visual	Free hands	Dominant	Kin	different	different	Juvenile	Male
131	POUET	GOFRETTE	Grab body part	RIGHT	Aggression	Negative	Front	Front	Tactile	Free hands	Dominant	Kin	different	different	Juvenile	Male
132	POUET	GOFRETTE	Throw arm	RIGHT	Affiliation	Positive or neutral	Front	Front	Visual	Free hands	Dominant	Kin	different	different	Juvenile	Male
133	POUET	TRISKELLE	Throw arm	RIGHT	Aggression	Negative	Front	Right	Visual	Free hands	Dominant	Non-kin	same	different	Juvenile	Male
134	POUET	TRISKELLE	Throw arm	LEFT	Aggression	Negative	Front	Right	Visual	Hands for support	Dominant	Non-kin	same	different	Juvenile	Male
135	POUET	TRISKELLE	Grabbing movement	RIGHT	Aggression	Negative	Front	Right	Visual	Free hands	Dominant	Non-kin	same	different	Juvenile	Male
136	POUET	TRISKELLE	Throw arm	LEFT	Aggression	Negative	Left	Right	Visual	Hands for support	Dominant	Non-kin	same	different	Juvenile	Male
137	POUET	TRISKELLE	Grab body part	RIGHT	Aggression	Negative	Front	Left	Tactile	Hands for support	Dominant	Non-kin	same	different	Juvenile	Male
138	POUET	TRISKELLE	Grab body part	LEFT	Unclear	Positive or neutral	Left	Front	Tactile	Free hands	Dominant	Non-kin	same	different	Juvenile	Male
139	POUET	TRISKELLE	Throw arm	LEFT	Social play	Positive or neutral	Front	Left	Tactile	Hands for support	Dominant	Non-kin	same	different	Juvenile	Male
140	POUET	TRISKELLE	Grab body part	RIGHT	Social play	Positive or neutral	Front	Left	Tactile	Hands for support	Dominant	Non-kin	same	different	Juvenile	Male
141	POUET	TRISKELLE	Throw arm	LEFT	Social play	Positive or neutral	Front	Front	Tactile	Hands for support	Dominant	Non-kin	same	different	Juvenile	Male
142	POUET	TRISKELLE	Grabbing movement	LEFT	Social play	Positive or neutral	Front	Front	Visual	Hands for support	Dominant	Non-kin	same	different	Juvenile	Male
143	POUET	TRISKELLE	Grab body part	RIGHT	Social play	Positive or neutral	Front	Front	Tactile	Hands for support	Dominant	Non-kin	same	different	Juvenile	Male
144	POUET	TRISKELLE	Grab body part	RIGHT	Social play	Positive or neutral	Front	Front	Tactile	Hands for support	Dominant	Non-kin	same	different	Juvenile	Male
145	POUET	TRISKELLE	Grab body part	RIGHT	Unclear	Positive or neutral	Front	Front	Tactile	Free hands	Dominant	Non-kin	same	different	Juvenile	Male
146	POUET	LITCHI	Grab body part	LEFT	Social play	Positive or neutral	Right	Left	Tactile	Hands for support	Subordinate	Kin	same	same	Juvenile	Male
147	POUET	LITCHI	Grab body part	LEFT	Social play	Positive or neutral	Front	Left	Tactile	Free hands	Subordinate	Kin	same	same	Juvenile	Male
148	POUET	LITCHI	Grab body part	LEFT	Social play	Positive or neutral	Front	Left	Tactile	Free hands	Subordinate	Kin	same	same	Juvenile	Male
149	POUET	CHIPSE	Grab body part	RIGHT	Aggression	Negative	Front	Left	Tactile	Hands for support	Dominant	Non-kin	different	different	Juvenile	Male
150	POUET	CHIPSE	Throw arm	LEFT	Aggression	Negative	Right	Right	Tactile	Hands for support	Dominant	Non-kin	different	different	Juvenile	Male
151	POUET	LITCHI	Grab body part	LEFT	Unclear	Positive or neutral	Front	Front	Tactile	Hands for support	Subordinate	Kin	same	same	Juvenile	Male
152	POUET	LITCHI	Grab body part	LEFT	Social play	Positive or neutral	Front	Front	Tactile	Hands for support	Subordinate	Kin	same	same	Juvenile	Male
153	POUET	LITCHI	Grab body part	LEFT	Social play	Positive or neutral	Front	Front	Tactile	Hands for support	Subordinate	Kin	same	same	Juvenile	Male
154	POUET	LITCHI	Throw arm	RIGHT	Social play	Positive or neutral	Front	Front	Visual	Hands for support	Subordinate	Kin	same	same	Juvenile	Male
155	POUET	LITCHI	Throw arm	RIGHT	Social play	Positive or neutral	Left	Left	Tactile	Hands for support	Subordinate	Kin	same	same	Juvenile	Male
156	POUET	LITCHI	Grab body part	LEFT	Social play	Positive or neutral	Front	Front	Tactile	Free hands	Subordinate	Kin	same	same	Juvenile	Male
157	POUET	LITCHI	Grab body part	LEFT	Social play	Positive or neutral	Front	Front	Tactile	Hands for support	Subordinate	Kin	same	same	Juvenile	Male
158	POUET	LITCHI	Grab body part	RIGHT	Social play	Positive or neutral	Front	Front	Tactile	Hands for support	Subordinate	Kin	same	same	Juvenile	Male
159	POUET	LITCHI	Slap receiver	LEFT	Social play	Positive or neutral	Front	Left	Tactile	Hands for support	Subordinate	Kin	same	same	Juvenile	Male
160	POUET	LITCHI	Grab body part	LEFT	Social play	Positive or neutral	Front	Front	Tactile	Hands for support	Subordinate	Kin	same	same	Juvenile	Male
161	POUET	LITCHI	Grab body part	LEFT	Social play	Positive or neutral	Right	Right	Tactile	Free hands	Subordinate	Kin	same	same	Juvenile	Male
162	POUET	LITCHI	Throw arm	RIGHT	Social play	Positive or neutral	Front	Front	Visual	Free hands	Subordinate	Kin	same	same	Juvenile	Male
163	POUET	LITCHI	Grab body part	LEFT	Social play	Positive or neutral	Front	Front	Tactile	Free hands	Subordinate	Kin	same	same	Juvenile	Male
164	POUET	LITCHI	Grabbing movement	RIGHT	Social play	Positive or neutral	Front	Front	Visual	Free hands	Subordinate	Kin	same	same	Juvenile	Male
165	POUET	LITCHI	Grab body part	LEFT	Social play	Positive or neutral	Right	Left	Tactile	Free hands	Subordinate	Kin	same	same	Juvenile	Male
166	POUET	LITCHI	Throw arm	RIGHT	Social play	Positive or neutral	Front	Front	Visual	Free hands	Subordinate	Kin	same	same	Juvenile	Male
167	POUET	LITCHI	Throw arm	RIGHT	Social play	Positive or neutral	Front	Left	Tactile	Free hands	Subordinate	Kin	same	same	Juvenile	Male
168	POUET	LITCHI	Grab body part	RIGHT	Social play	Positive or neutral	Front	Front	Tactile	Free hands	Subordinate	Kin	same	same	Juvenile	Male
169	POUET	LITCHI	Slap receiver	RIGHT	Social play	Positive or neutral	Front	Front	Tactile	Free hands	Subordinate	Kin	same	same	Juvenile	Male
170	POUET	LITCHI	Grab body part	LEFT	Social play	Positive or neutral	Front	Front	Tactile	Hands for support	Subordinate	Kin	same	same	Juvenile	Male
171	POUET	LITCHI	Throw arm	LEFT	Social play	Positive or neutral	Left	Left	Visual	Free hands	Subordinate	Kin	same	same	Juvenile	Male
172	POUET	LITCHI	Grab body part	RIGHT	Social play	Positive or neutral	Right	Right	Tactile	Free hands	Subordinate	Kin	same	same	Juvenile	Male
173	LITCHI	MAILLETTE	Slap receiver	LEFT	Aggression	Negative	Left	Left	Tactile	Free hands	Dominant	Non-kin	different	different	Juvenile	Male
174	LITCHI	MAILLETTE	Slap receiver	RIGHT	Aggression	Negative	Right	Left	Tactile	Hands for support	Dominant	Non-kin	different	different	Juvenile	Male
175	LITCHI	POUET	Grab body part	LEFT	Social play	Positive or neutral	Front	Front	Tactile	Hands for support	Dominant	Kin	same	same	Juvenile	Male
176	ROBY	TIPS	Slap object	RIGHT	Social play	Positive or neutral	Right	Front	Audible	Hands for support	Unclear	Non-kin	same	same	Middle-aged	Male
177	ROBY	TIPS	Slap object	RIGHT	Social play	Positive or neutral	Front	Front	Audible	Free hands	Unclear	Non-kin	same	same	Middle-aged	Male
178	ROBY	TIPS	Slap object	RIGHT	Social play	Positive or neutral	Front	Front	Audible	Free hands	Unclear	Non-kin	same	same	Middle-aged	Male
179	ROBY	TIPS	Slap object	LEFT	Social play	Positive or neutral	Front	Front	Audible	Free hands	Unclear	Non-kin	same	same	Middle-aged	Male
180	ROBY	TIPS	Slap object	RIGHT	Social play	Positive or neutral	Front	Front	Audible	Free hands	Unclear	Non-kin	same	same	Middle-aged	Male
181	ROBY	TIPS	Throw arm	RIGHT	Social play	Positive or neutral	Front	Front	Visual	Free hands	Unclear	Non-kin	same	same	Middle-aged	Male
182	ROBY	TIPS	Slap object	RIGHT	Social play	Positive or neutral	Front	Front	Audible	Free hands	Unclear	Non-kin	same	same	Middle-aged	Male
183	CHIPIE	LITCHI	Grab body part	RIGHT	Aggression	Negative	Right	Left	Tactile	Hands for support	Dominant	Non-kin	different	different	Old adult	Female
184	MAILLETTE	JULIE	Grab body part	RIGHT	Affiliation	Positive or neutral	Front	Front	Tactile	Hands for support	Subordinate	Kin	same	same	Middle-aged	Female
185	CHIPSE	LITCHI	Grab body part	LEFT	Social play	Positive or neutral	Front	Front	Tactile	Free hands	Dominant	Non-kin	different	different	Middle-aged	Female
186	CHIPSE	LITCHI	Throw arm	LEFT	Social play	Positive or neutral	Left	Right	Tactile	Hands for support	Dominant	Non-kin	different	different	Middle-aged	Female
187	CHIPSE	POUET	Throw arm	LEFT	Unclear	Positive or neutral	Left	Left	Tactile	Hands for support	Subordinate	Non-kin	different	different	Middle-aged	Female
188	ZUNIE	TRISKELLE	Grab body part	RIGHT	Aggression	Negative	Front	Front	Tactile	Free hands	Dominant	Non-kin	different	same	Old adult	Female
189	ZUNIE	TRISKELLE	Grab body part	RIGHT	Aggression	Negative	Front	Front	Tactile	Free hands	Dominant	Non-kin	different	same	Old adult	Female
190	ZUNIE	TRISKELLE	Throw arm	RIGHT	Aggression	Negative	Front	Front	Tactile	Hands for support	Dominant	Non-kin	different	same	Old adult	Female
191	ZUNIE	TRISKELLE	Grab body part	RIGHT	Submission	Negative	Front	Front	Tactile	Hands for support	Dominant	Non-kin	different	same	Old adult	Female
192	TIPS	ROBY	Throw arm	LEFT	Affiliation	Positive or neutral	Front	Left	Visual	Hands for support	Unclear	Non-kin	same	same	Middle-aged	Male
193	TIPS	ROBY	Throw arm	LEFT	Affiliation	Positive or neutral	Front	Left	Visual	Free hands	Unclear	Non-kin	same	same	Middle-aged	Male
194	BELL	JULIE	Throw arm	RIGHT	Grooming	Positive or neutral	Front	Front	Visual	Free hands	Unclear	Non-kin	different	same	Old adult	Female
195	GOFRETTE	CHIPIE	Grab body part	RIGHT	Grooming	Positive or neutral	Right	Right	Tactile	Hands for support	Unclear	Kin	same	same	Old adult	Female
196	JULIE	CHIPSE	Embrace	LEFT	Grooming	Positive or neutral	Left	Left	Tactile	Hands for support	Unclear	Kin	same	same	Middle-aged	Female
197	JULIE	LITCHI	Slap receiver	LEFT	Aggression	Negative	Left	Right	Tactile	Hands for support	Subordinate	Kin	different	different	Middle-aged	Female
198	JULIE	LITCHI	Grab body part	LEFT	Aggression	Negative	Left	Left	Tactile	Hands for support	Subordinate	Kin	different	different	Middle-aged	Female
199	JULIE	LITCHI	Pull body part	LEFT	Aggression	Negative	Left	Right	Tactile	Free hands	Subordinate	Kin	different	different	Middle-aged	Female
200	JULIE	LITCHI	Slap receiver	RIGHT	Aggression	Negative	Right	Right	Tactile	Free hands	Subordinate	Kin	different	different	Middle-aged	Female
201	JULIE	LITCHI	Throw arm	RIGHT	Aggression	Negative	Front	Front	Visual	Hands for support	Subordinate	Kin	different	different	Middle-aged	Female
202	JULIE	LITCHI	Grab body part	LEFT	Aggression	Negative	Left	Left	Tactile	Free hands	Subordinate	Kin	different	different	Middle-aged	Female
203	GOFRETTE	POUET	Grab body part	RIGHT	Aggression	Negative	Right	Right	Tactile	Hands for support	Subordinate	Kin	different	different	Old adult	Female
204	GOFRETTE	LITCHI	Throw arm	RIGHT	Aggression	Negative	Front	Front	Tactile	Hands for support	Subordinate	Non-kin	different	different	Old adult	Female
205	GOFRETTE	POUET	Push	LEFT	Aggression	Negative	Left	Left	Tactile	Hands for support	Subordinate	Kin	different	different	Old adult	Female
206	KARGI	BELL	Grabbing movement	RIGHT	Aggression	Negative	Left	Left	Visual	Hands for support	Dominant	Non-kin	different	different	Middle-aged	Male
207	KARGI	MANY	Grab body part	LEFT	Socio-sexual	Positive or neutral	Right	Right	Tactile	Hands for support	Dominant	Non-kin	same	different	Middle-aged	Male
208	KARGI	MANY	Grab body part	LEFT	Socio-sexual	Positive or neutral	Right	Right	Tactile	Hands for support	Dominant	Non-kin	same	different	Middle-aged	Male
209	KARGI	MAILLETTE	Grab body part	RIGHT	Socio-sexual	Positive or neutral	Front	Front	Tactile	Hands for support	Dominant	Non-kin	same	different	Middle-aged	Male
210	KARGI	MAILLETTE	Grab body part	RIGHT	Socio-sexual	Positive or neutral	Front	Front	Tactile	Hands for support	Dominant	Non-kin	same	different	Middle-aged	Male
211	KARGI	MAILLETTE	Grab body part	LEFT	Socio-sexual	Positive or neutral	Front	Front	Tactile	Hands for support	Dominant	Non-kin	same	different	Middle-aged	Male
212	KARGI	MANY	Grab body part	LEFT	Grooming	Positive or neutral	Left	Left	Tactile	Hands for support	Dominant	Non-kin	same	different	Middle-aged	Male
213	KARGI	MANY	Grab body part	LEFT	Socio-sexual	Positive or neutral	Right	Front	Tactile	Hands for support	Dominant	Non-kin	same	different	Middle-aged	Male
214	KARGI	MANY	Grab body part	RIGHT	Socio-sexual	Positive or neutral	Front	Left	Tactile	Hands for support	Dominant	Non-kin	same	different	Middle-aged	Male
215	COET	TIPS	Grab body part	RIGHT	Social play	Positive or neutral	Right	Right	Tactile	Free hands	Dominant	Kin	same	same	Middle-aged	Male
216	COET	TIPS	Throw arm	LEFT	Social play	Positive or neutral	Right	Left	na	Free hands	Dominant	Kin	same	same	Middle-aged	Male
217	COET	TIPS	Grab body part	LEFT	Social play	Positive or neutral	Left	Left	Tactile	Free hands	Dominant	Kin	same	same	Middle-aged	Male
218	COET	TIPS	Grab body part	RIGHT	Social play	Positive or neutral	na	Front	Tactile	Free hands	Dominant	Kin	same	same	Middle-aged	Male
219	COET	TIPS	Embrace	RIGHT	Social play	Positive or neutral	na	Front	Tactile	Free hands	Dominant	Kin	same	same	Middle-aged	Male
220	COET	TIPS	Grab body part	RIGHT	Social play	Positive or neutral	na	na	Tactile	Free hands	Dominant	Kin	same	same	Middle-aged	Male
221	COET	TIPS	Throw arm	LEFT	Social play	Positive or neutral	Left	Left	Tactile	Free hands	Dominant	Kin	same	same	Middle-aged	Male
222	COET	TIPS	Grab body part	RIGHT	Social play	Positive or neutral	Left	Left	Tactile	Free hands	Dominant	Kin	same	same	Middle-aged	Male
223	COET	TIPS	Grab body part	RIGHT	Social play	Positive or neutral	Right	Right	Tactile	Free hands	Dominant	Kin	same	same	Middle-aged	Male
224	COET	TIPS	Grab body part	RIGHT	Social play	Positive or neutral	Front	Front	Tactile	Free hands	Dominant	Kin	same	same	Middle-aged	Male
225	COET	TIPS	Grab body part	LEFT	Social play	Positive or neutral	Left	Left	Tactile	Free hands	Dominant	Kin	same	same	Middle-aged	Male
226	COET	TIPS	Grab body part	LEFT	Social play	Positive or neutral	Left	Left	Tactile	Free hands	Dominant	Kin	same	same	Middle-aged	Male
227	MANY	CHIPIE	Slap receiver	LEFT	Aggression	Negative	Left	Left	Tactile	Free hands	Subordinate	Kin	different	same	Middle-aged	Female
228	POUET	LITCHI	Throw arm	RIGHT	Social play	Positive or neutral	Right	Right	Visual	Hands for support	Subordinate	Kin	same	same	Juvenile	Male
229	POUET	GOFRETTE	Grab body part	LEFT	Unclear	Positive or neutral	Left	Left	Tactile	Hands for support	Dominant	Kin	different	different	Juvenile	Male
230	POUET	GOFRETTE	Grab body part	RIGHT	Unclear	Positive or neutral	Left	Left	Tactile	Hands for support	Dominant	Kin	different	different	Juvenile	Male
231	POUET	LITCHI	Embrace	LEFT	Social play	Positive or neutral	Left	Left	Tactile	Hands for support	Subordinate	Kin	same	same	Juvenile	Male
232	POUET	LITCHI	Throw arm	LEFT	Social play	Positive or neutral	Front	Front	Visual	Hands for support	Subordinate	Kin	same	same	Juvenile	Male
233	POUET	LITCHI	Touch	LEFT	Social play	Positive or neutral	Front	Front	Tactile	Free hands	Subordinate	Kin	same	same	Juvenile	Male
234	POUET	LITCHI	Throw arm	LEFT	Social play	Positive or neutral	Front	Front	Visual	Hands for support	Subordinate	Kin	same	same	Juvenile	Male
235	POUET	LITCHI	Grab body part	RIGHT	Social play	Positive or neutral	Front	Front	Tactile	Hands for support	Subordinate	Kin	same	same	Juvenile	Male
236	LITCHI	TRISKELLE	Grab body part	LEFT	Social play	Positive or neutral	Front	Front	Tactile	Hands for support	Dominant	Non-kin	same	different	Juvenile	Male
237	LITCHI	TRISKELLE	Grab body part	RIGHT	Social play	Positive or neutral	Right	Front	Tactile	Hands for support	Dominant	Non-kin	same	different	Juvenile	Male
238	LITCHI	TRISKELLE	Pull body part	RIGHT	Social play	Positive or neutral	Right	Front	Tactile	Hands for support	Dominant	Non-kin	same	different	Juvenile	Male
239	LITCHI	TRISKELLE	Grab body part	LEFT	Social play	Positive or neutral	Front	Front	Tactile	Free hands	Dominant	Non-kin	same	different	Juvenile	Male
240	LITCHI	TRISKELLE	Pull body part	LEFT	Social play	Positive or neutral	Front	Front	Tactile	Free hands	Dominant	Non-kin	same	different	Juvenile	Male
241	LITCHI	TRISKELLE	Grab body part	RIGHT	Social play	Positive or neutral	Front	Right	Tactile	Free hands	Dominant	Non-kin	same	different	Juvenile	Male
242	LITCHI	TRISKELLE	Grab body part	LEFT	Social play	Positive or neutral	Front	Right	Tactile	Free hands	Dominant	Non-kin	same	different	Juvenile	Male
243	LITCHI	TRISKELLE	Pull body part	LEFT	Social play	Positive or neutral	Right	Right	Tactile	Free hands	Dominant	Non-kin	same	different	Juvenile	Male
244	LITCHI	TRISKELLE	Grab body part	RIGHT	Social play	Positive or neutral	Right	Right	Tactile	Free hands	Dominant	Non-kin	same	different	Juvenile	Male
245	LITCHI	TRISKELLE	Grab body part	LEFT	Social play	Positive or neutral	Front	Right	Tactile	Free hands	Dominant	Non-kin	same	different	Juvenile	Male
246	LITCHI	TRISKELLE	Grab body part	LEFT	Social play	Positive or neutral	Left	Right	Tactile	Free hands	Dominant	Non-kin	same	different	Juvenile	Male
247	LITCHI	TRISKELLE	Grab body part	LEFT	Social play	Positive or neutral	Left	Right	Tactile	Free hands	Dominant	Non-kin	same	different	Juvenile	Male
248	LITCHI	TRISKELLE	Grab body part	LEFT	Social play	Positive or neutral	Left	Right	Tactile	Free hands	Dominant	Non-kin	same	different	Juvenile	Male
249	LITCHI	TRISKELLE	Throw arm	RIGHT	Social play	Positive or neutral	Front	Front	Tactile	Free hands	Dominant	Non-kin	same	different	Juvenile	Male
250	KARGI	CHIPSE	Slap object	RIGHT	Aggression	Negative	Right	Left	Visual	Free hands	Dominant	Non-kin	same	different	Middle-aged	Male
251	KARGI	MANY	Grab body part	RIGHT	Aggression	Negative	Right	Left	Tactile	Free hands	Dominant	Non-kin	same	different	Middle-aged	Male
252	KARGI	MANY	Grab body part	RIGHT	Aggression	Negative	Right	Left	Tactile	Free hands	Dominant	Non-kin	same	different	Middle-aged	Male
253	KARGI	MANY	Grab body part	RIGHT	Aggression	Negative	Right	Front	Tactile	Free hands	Dominant	Non-kin	same	different	Middle-aged	Male
254	JULIE	LITCHI	Grab body part	RIGHT	Aggression	Negative	Front	Front	Tactile	Free hands	Subordinate	Kin	different	different	Middle-aged	Female
255	JULIE	LITCHI	Grab body part	RIGHT	Aggression	Negative	Front	Front	Tactile	Free hands	Subordinate	Kin	different	different	Middle-aged	Female
256	JULIE	LITCHI	Throw arm	LEFT	Aggression	Negative	Front	Front	Tactile	Free hands	Subordinate	Kin	different	different	Middle-aged	Female
257	POUET	LITCHI	Grab body part	LEFT	Social play	Positive or neutral	Front	Front	Tactile	Free hands	Subordinate	Kin	same	same	Juvenile	Male
258	POUET	LITCHI	Grab body part	LEFT	Social play	Positive or neutral	Front	Front	Tactile	Hands for support	Subordinate	Kin	same	same	Juvenile	Male
259	POUET	LITCHI	Grab body part	LEFT	Social play	Positive or neutral	Right	Right	Tactile	Free hands	Subordinate	Kin	same	same	Juvenile	Male
260	POUET	LITCHI	Grab body part	RIGHT	Social play	Positive or neutral	Front	Front	Tactile	Free hands	Subordinate	Kin	same	same	Juvenile	Male
261	POUET	LITCHI	Grab body part	LEFT	Social play	Positive or neutral	Front	Front	Tactile	Free hands	Subordinate	Kin	same	same	Juvenile	Male
262	POUET	LITCHI	Grab body part	RIGHT	Social play	Positive or neutral	Left	Left	Tactile	Hands for support	Subordinate	Kin	same	same	Juvenile	Male
263	POUET	LITCHI	Grab body part	RIGHT	Social play	Positive or neutral	Front	Front	Tactile	Hands for support	Subordinate	Kin	same	same	Juvenile	Male
264	POUET	LITCHI	Grab body part	RIGHT	Social play	Positive or neutral	Front	Front	Tactile	Hands for support	Subordinate	Kin	same	same	Juvenile	Male
265	POUET	LITCHI	Grab body part	RIGHT	Social play	Positive or neutral	Front	Front	Tactile	Hands for support	Subordinate	Kin	same	same	Juvenile	Male
266	POUET	LITCHI	Grab body part	LEFT	Social play	Positive or neutral	Front	Front	Tactile	Hands for support	Subordinate	Kin	same	same	Juvenile	Male
267	POUET	LITCHI	Grab body part	LEFT	Social play	Positive or neutral	Front	Front	Tactile	Hands for support	Subordinate	Kin	same	same	Juvenile	Male
268	POUET	LITCHI	Grab body part	LEFT	Social play	Positive or neutral	Front	Front	Tactile	Hands for support	Subordinate	Kin	same	same	Juvenile	Male
269	POUET	LITCHI	Slap receiver	LEFT	Social play	Positive or neutral	Front	Right	Tactile	Hands for support	Subordinate	Kin	same	same	Juvenile	Male
270	POUET	LITCHI	Grab body part	RIGHT	Social play	Positive or neutral	Right	Right	Tactile	Hands for support	Subordinate	Kin	same	same	Juvenile	Male
271	POUET	LITCHI	Grab body part	RIGHT	Social play	Positive or neutral	Right	Front	Tactile	Hands for support	Subordinate	Kin	same	same	Juvenile	Male
272	TRISKELLE	POUET	Grab body part	RIGHT	Aggression	Negative	Front	Left	Tactile	Free hands	Subordinate	Non-kin	same	different	Juvenile	Female
273	TRISKELLE	POUET	Grab body part	RIGHT	Social play	Positive or neutral	Front	Front	Tactile	Hands for support	Subordinate	Non-kin	same	different	Juvenile	Female
274	TRISKELLE	POUET	Grab body part	RIGHT	Social play	Positive or neutral	Left	Left	Tactile	Free hands	Subordinate	Non-kin	same	different	Juvenile	Female
275	TRISKELLE	POUET	Grab body part	LEFT	Social play	Positive or neutral	Left	Left	Tactile	Free hands	Subordinate	Non-kin	same	different	Juvenile	Female
